# Supplementary material for: qRAT: an R-based stand-alone application for relative expression analysis of RT-qPCR data
Source: BMC Bioinformatics. 2022 Jul 19;23:286. doi: 10.1186/s12859-022-04823-7 (PMC9297597; doi:10.1186/s12859-022-04823-7)
Supplement: Supplementary file 1 — Additional file 1. Example datasets: A qPCR dataset containing two example files derived from both, a single plate (SP) and a multiple plate (MP1, MP2) experiment conducted in our laboratory. Datasets are semi-colon-separated csv files exported from qPCRsoft 4.1 software and can be used as input for qRAT. [file 12859_2022_4823_MOESM1_ESM.zip]

Archive with 3 entries (3 files):
- SP.csv
- MP1.csv
- MP2.csv
