# Supplementary material for: qRAT: an R-based stand-alone application for relative expression analysis of RT-qPCR data
Source: BMC Bioinformatics. 2022 Jul 19;23:286. doi: 10.1186/s12859-022-04823-7 (PMC9297597; doi:10.1186/s12859-022-04823-7)
Supplement: Supplementary file 1 — Additional file 1. Example datasets: A qPCR dataset containing two example files derived from both, a single plate (SP) and a multiple plate (MP1, MP2) experiment conducted in our laboratory. Datasets are semi-colon-separated csv files exported from qPCRsoft 4.1 software and can be used as input for qRAT. [file 12859_2022_4823_MOESM1_ESM.zip › SP.csv]

Well	Sample name	Sample type	Gene	Reference gene	Ct
A1	C	Calibrator	ref G	ref G	21,08
A2	C	Calibrator	ref G	ref G	20,02
A3	C	Calibrator	ref G	ref G	19,11
A4	C	Calibrator	ref G	ref G	19,55
A5	T	Unknown	ref G	ref G	21,56
A6	T	Unknown	ref G	ref G	22,08
A7	T	Unknown	ref G	ref G	21,81
A8	T	Unknown	ref G	ref G	21,56
B1	C	Calibrator	GOI 1		22,65
B2	C	Calibrator	GOI 1		22,52
B3	C	Calibrator	GOI 1		22,42
B4	C	Calibrator	GOI 1		22,6
B5	T	Unknown	GOI 1		17,26
B6	T	Unknown	GOI 1		17,66
B7	T	Unknown	GOI 1		17,55
B8	T	Unknown	GOI 1		17,41
C1	C	Calibrator	GOI 2		31,21
C2	C	Calibrator	GOI 2		29,63
C3	C	Calibrator	GOI 2		30,29
C4	C	Calibrator	GOI 2		30,8
C5	T	Unknown	GOI 2		30,62
C6	T	Unknown	GOI 2		29,62
C7	T	Unknown	GOI 2		30,51
C8	T	Unknown	GOI 2		30
D1	C	Calibrator	GOI 3		20,01
D2	C	Calibrator	GOI 3		19,81
D3	C	Calibrator	GOI 3		19,86
D4	C	Calibrator	GOI 3		20,01
D5	T	Unknown	GOI 3		15,81
D6	T	Unknown	GOI 3		15,77
D7	T	Unknown	GOI 3		15,81
D8	T	Unknown	GOI 3		16,04
E1	C	Calibrator	GOI 4		23,71
E2	C	Calibrator	GOI 4		23,6
E3	C	Calibrator	GOI 4		23,55
E4	C	Calibrator	GOI 4		23,66
E5	T	Unknown	GOI 4		17,49
E6	T	Unknown	GOI 4		17,41
E7	T	Unknown	GOI 4		17,23
E8	T	Unknown	GOI 4		17,03
F1	C	Calibrator	GOI 5		24,23
F2	C	Calibrator	GOI 5		23,33
F3	C	Calibrator	GOI 5		22,65
F4	C	Calibrator	GOI 5		22,76
F5	T	Unknown	GOI 5		18,22
F6	T	Unknown	GOI 5		18,58
F7	T	Unknown	GOI 5		18,49
F8	T	Unknown	GOI 5		18,34
G1	C	Calibrator	GOI 6		22,99
G2	C	Calibrator	GOI 6		23,05
G3	C	Calibrator	GOI 6		22,98
G4	C	Calibrator	GOI 6		22,87
G5	T	Unknown	GOI 6		16,81
G6	T	Unknown	GOI 6		16,9
G7	T	Unknown	GOI 6		16,72
G8	T	Unknown	GOI 6		16,83
H1	C	Calibrator	GOI 7		26,1
H2	C	Calibrator	GOI 7		26,5
H3	C	Calibrator	GOI 7		26,12
H4	C	Calibrator	GOI 7		26,34
H5	T	Unknown	GOI 7		20,05
H6	T	Unknown	GOI 7		20,01
H7	T	Unknown	GOI 7		20,08
H8	T	Unknown	GOI 7		20,02
