# Supplementary material for: qRAT: an R-based stand-alone application for relative expression analysis of RT-qPCR data
Source: BMC Bioinformatics. 2022 Jul 19;23:286. doi: 10.1186/s12859-022-04823-7 (PMC9297597; doi:10.1186/s12859-022-04823-7)
Supplement: Supplementary file 1 — Additional file 1. Example datasets: A qPCR dataset containing two example files derived from both, a single plate (SP) and a multiple plate (MP1, MP2) experiment conducted in our laboratory. Datasets are semi-colon-separated csv files exported from qPCRsoft 4.1 software and can be used as input for qRAT. [file 12859_2022_4823_MOESM1_ESM.zip › MP1.csv]

Well	Sample name	Sample type	Gene	Reference gene	Ct
A10	WT T4	Unknown	ref G	ref G	14,79
A11	WT T4	Unknown	ref G	ref G	14,75
A12	WT T4	Unknown	ref G	ref G	15,06
B10	WT T4	Unknown	GOI 1		28,43
B11	WT T4	Unknown	GOI 1		28,31
B12	WT T4	Unknown	GOI 1		28,53
C10	WT T4	Unknown	GOI 2		28,9
C11	WT T4	Unknown	GOI 2		28,99
C12	WT T4	Unknown	GOI 2		29,23
G1	WT T3	Unknown	ref G	ref G	14,41
G2	WT T3	Unknown	ref G	ref G	14,66
G3	WT T3	Unknown	ref G	ref G	14,75
G4	WT T3	Unknown	GOI 1		22,37
G5	WT T3	Unknown	GOI 1		22,23
G6	WT T3	Unknown	GOI 1		22
G7	WT T3	Unknown	GOI 2		16,31
G8	WT T3	Unknown	GOI 2		16,27
G9	WT T3	Unknown	GOI 2		15,71
E1	WT T2	Unknown	ref G	ref G	15,46
E2	WT T2	Unknown	ref G	ref G	15,51
E3	WT T2	Unknown	ref G	ref G	15,84
E4	WT T2	Unknown	GOI 1		28,48
E5	WT T2	Unknown	GOI 1		28,79
E6	WT T2	Unknown	GOI 1		28,32
E7	WT T2	Unknown	GOI 2		27,97
E8	WT T2	Unknown	GOI 2		28,38
E9	WT T2	Unknown	GOI 2		27,88
C1	WT T1	Unknown	ref G	ref G	14,11
C2	WT T1	Unknown	ref G	ref G	14,22
C3	WT T1	Unknown	ref G	ref G	14,34
C4	WT T1	Unknown	GOI 1		22,84
C5	WT T1	Unknown	GOI 1		22,78
C6	WT T1	Unknown	GOI 1		23,15
C7	WT T1	Unknown	GOI 2		24,01
C8	WT T1	Unknown	GOI 2		24,06
C9	WT T1	Unknown	GOI 2		23,61
A4	WT C	Calibrator	GOI 1		28,2
A5	WT C	Calibrator	GOI 1		28,35
A6	WT C	Calibrator	GOI 1		27,86
A7	WT C	Calibrator	GOI 2		31,28
A8	WT C	Calibrator	GOI 2		30,94
A9	WT C	Calibrator	GOI 2		30,64
H10	IPC	Calibrator	ref G	ref G	16,34
H11	IPC	Calibrator	ref G	ref G	16,58
H12	IPC	Calibrator	ref G	ref G	16,14
G10	WT C	Unknown	ref G	ref G	16,34
G11	WT C	Unknown	ref G	ref G	16,58
G12	WT C	Unknown	ref G	ref G	16,14
D10	M T4	Unknown	ref G	ref G	14,28
D11	M T4	Unknown	ref G	ref G	14,37
D12	M T4	Unknown	ref G	ref G	14,57
E10	M T4	Unknown	GOI 1		29,4
E11	M T4	Unknown	GOI 1		30,02
E12	M T4	Unknown	GOI 1		29,77
F10	M T4	Unknown	GOI 2		30,93
F11	M T4	Unknown	GOI 2		30,73
F12	M T4	Unknown	GOI 2		31,01
H1	M T3	Unknown	ref G	ref G	14,53
H2	M T3	Unknown	ref G	ref G	14,56
H3	M T3	Unknown	ref G	ref G	14,86
H4	M T3	Unknown	GOI 1		21,95
H5	M T3	Unknown	GOI 1		22,29
H6	M T3	Unknown	GOI 1		21,95
H7	M T3	Unknown	GOI 2		32,75
H8	M T3	Unknown	GOI 2		32,43
H9	M T3	Unknown	GOI 2		32,34
F1	M T2	Unknown	ref G	ref G	14,9
F2	M T2	Unknown	ref G	ref G	14,98
F3	M T2	Unknown	ref G	ref G	15,12
F4	M T2	Unknown	GOI 1		28,31
F5	M T2	Unknown	GOI 1		28,46
F6	M T2	Unknown	GOI 1		28,4
F7	M T2	Unknown	GOI 2		29,55
F8	M T2	Unknown	GOI 2		29,06
F9	M T2	Unknown	GOI 2		28,79
D1	M T1	Unknown	ref G	ref G	14,48
D2	M T1	Unknown	ref G	ref G	14,83
D3	M T1	Unknown	ref G	ref G	14,7
D4	M T1	Unknown	GOI 1		24,86
D5	M T1	Unknown	GOI 1		25,13
D6	M T1	Unknown	GOI 1		24,99
D7	M T1	Unknown	GOI 2		29,72
D8	M T1	Unknown	GOI 2		30,19
D9	M T1	Unknown	GOI 2		30,38
B1	M C	Unknown	ref G	ref G	14,59
B2	M C	Unknown	ref G	ref G	14,54
B3	M C	Unknown	ref G	ref G	15,48
B4	M C	Unknown	GOI 1		25,19
B5	M C	Unknown	GOI 1		25,64
B6	M C	Unknown	GOI 1		26,33
B7	M C	Unknown	GOI 2		32,75
B8	M C	Unknown	GOI 2		32,81
B9	M C	Unknown	GOI 2		33,06
A1		Empty
A2		Empty
A3		Empty
