# Supplementary material for: qRAT: an R-based stand-alone application for relative expression analysis of RT-qPCR data
Source: BMC Bioinformatics. 2022 Jul 19;23:286. doi: 10.1186/s12859-022-04823-7 (PMC9297597; doi:10.1186/s12859-022-04823-7)
Supplement: Supplementary file 1 — Additional file 1. Example datasets: A qPCR dataset containing two example files derived from both, a single plate (SP) and a multiple plate (MP1, MP2) experiment conducted in our laboratory. Datasets are semi-colon-separated csv files exported from qPCRsoft 4.1 software and can be used as input for qRAT. [file 12859_2022_4823_MOESM1_ESM.zip › MP2.csv]

Well		Sample name	Sample type	Gene	Reference gene	Ct
A10		WT T9	Unknown	ref G	ref G	16,11
A11		WT T9	Unknown	ref G	ref G	16,49
A12		WT T9	Unknown	ref G	ref G	16,27
B10		WT T9	Unknown	GOI 1		25,57
B11		WT T9	Unknown	GOI 1		24,86
B12		WT T9	Unknown	GOI 1		25,1
C10		WT T9	Unknown	GOI 2		19,7
C11		WT T9	Unknown	GOI 2		19,74
C12		WT T9	Unknown	GOI 2		18,82
G1		WT T8	Unknown	ref G	ref G	15,34
G2		WT T8	Unknown	ref G	ref G	15,49
G3		WT T8	Unknown	ref G	ref G	15,75
G4		WT T8	Unknown	GOI 1		28,2
G5		WT T8	Unknown	GOI 1		28,35
G6		WT T8	Unknown	GOI 1		27,4
G7		WT T8	Unknown	GOI 2		33,6
G8		WT T8	Unknown	GOI 2		33,73
G9		WT T8	Unknown	GOI 2		34,35
E1		WT T7	Unknown	ref G	ref G	16,2
E2		WT T7	Unknown	ref G	ref G	16,63
E3		WT T7	Unknown	ref G	ref G	16,39
E4		WT T7	Unknown	GOI 1		25,07
E5		WT T7	Unknown	GOI 1		24,97
E6		WT T7	Unknown	GOI 1		24,99
E7		WT T7	Unknown	GOI 2		17,22
E8		WT T7	Unknown	GOI 2		17,22
E9		WT T7	Unknown	GOI 2		17,8
C1		WT T6	Unknown	ref G	ref G	15,74
C2		WT T6	Unknown	ref G	ref G	15,44
C3		WT T6	Unknown	ref G	ref G	16,12
C4		WT T6	Unknown	GOI 1		27,52
C5		WT T6	Unknown	GOI 1		27,95
C6		WT T6	Unknown	GOI 1		28,74
C7		WT T6	Unknown	GOI 2		30,5
C8		WT T6	Unknown	GOI 2		30,6
C9		WT T6	Unknown	GOI 2		30,69
A1		WT T5	Unknown	ref G	ref G	14,67
A2		WT T5	Unknown	ref G	ref G	14,58
A3		WT T5	Unknown	ref G	ref G	19,74
A4		WT T5	Unknown	GOI 1		23,45
A5		WT T5	Unknown	GOI 1		23,32
A6		WT T5	Unknown	GOI 1		22,61
A7		WT T5	Unknown	GOI 2		16,07
A8		WT T5	Unknown	GOI 2		16,01
A9		WT T5	Unknown	GOI 2		16,36
H10		IPC	Calibrator	ref G	ref G	16,53
H11		IPC	Calibrator	ref G	ref G	16,27
H12		IPC	Calibrator	ref G	ref G	16,17
G10		WT C	Unknown	ref G	ref G	16,53
G11		WT C	Unknown	ref G	ref G	16,27
G12		WT C	Unknown	ref G	ref G	16,17
D10		M T9	Unknown	ref G	ref G	17,52
D11		M T9	Unknown	ref G	ref G	17,71
D12		M T9	Unknown	ref G	ref G	17,76
E10		M T9	Unknown	GOI 1		24,64
E11		M T9	Unknown	GOI 1		24,66
E12		M T9	Unknown	GOI 1		24,96
F10		M T9	Unknown	GOI 2		29,3
F11		M T9	Unknown	GOI 2		29,76
F12		M T9	Unknown	GOI 2		29,19
H1		M T8	Unknown	ref G	ref G	14,45
H2		M T8	Unknown	ref G	ref G	14,4
H3		M T8	Unknown	ref G	ref G	14,72
H4		M T8	Unknown	GOI 1		28,39
H5		M T8	Unknown	GOI 1		28,45
H6		M T8	Unknown	GOI 1		28,21
H7		M T8	Unknown	GOI 2		23,95
H8		M T8	Unknown	GOI 2		23,97
H9		M T8	Unknown	GOI 2		24,03
F1		M T7	Unknown	ref G	ref G	14,56
F2		M T7	Unknown	ref G	ref G	14,91
F3		M T7	Unknown	ref G	ref G	15,24
F4		M T7	Unknown	GOI 1		22,89
F5		M T7	Unknown	GOI 1		22,34
F6		M T7	Unknown	GOI 1		22,75
F7		M T7	Unknown	GOI 2		30,56
F8		M T7	Unknown	GOI 2		30,51
F9		M T7	Unknown	GOI 2		30,83
D1		M T6	Unknown	ref G	ref G	15,68
D2		M T6	Unknown	ref G	ref G	16,22
D3		M T6	Unknown	ref G	ref G	16,74
D4		M T6	Unknown	GOI 1		30,89
D5		M T6	Unknown	GOI 1		30,9
D6		M T6	Unknown	GOI 1		32,08
D7		M T6	Unknown	GOI 2		29,66
D8		M T6	Unknown	GOI 2		29,27
D9		M T6	Unknown	GOI 2		30,1
B1		M T5	Unknown	ref G	ref G	15,2
B2		M T5	Unknown	ref G	ref G	15,52
B3		M T5	Unknown	ref G	ref G	15,64
B4		M T5	Unknown	GOI 1		23,47
B5		M T5	Unknown	GOI 1		24,06
B6		M T5	Unknown	GOI 1		24,93
B7		M T5	Unknown	GOI 2		30,34
B8		M T5	Unknown	GOI 2		29,91
B9		M T5	Unknown	GOI 2		30,39
