# Supplementary material for: qRAT: an R-based stand-alone application for relative expression analysis of RT-qPCR data
Source: BMC Bioinformatics. 2022 Jul 19;23:286. doi: 10.1186/s12859-022-04823-7 (PMC9297597; doi:10.1186/s12859-022-04823-7)
Supplement: Supplementary file 2 — Additional file 2. Output of qRAT filtering using single plate dataset: Table of detected outliers in the single plate dataset after applying a Cq standard deviation threshold of 0.5 on values of all target genes (gene of interest (GOI 1–7), reference gene (ref G)) in the treatment sample (T) and control sample (C). Respective replicate number is given in the rp.num column. xlsx file exported directly from qRAT. [file 12859_2022_4823_MOESM2_ESM.xlsx]

## Sheet: Sheet1
qRAT
Well	Sample	Gene	rp.num
A1	C	ref G	1
A3	C	ref G	3
C1	C	GOI 2	1
C2	C	GOI 2	2
C6	T	GOI 2	2
F1	C	GOI 5	1
F3	C	GOI 5	3
