# Supplementary material for: qRAT: an R-based stand-alone application for relative expression analysis of RT-qPCR data
Source: BMC Bioinformatics. 2022 Jul 19;23:286. doi: 10.1186/s12859-022-04823-7 (PMC9297597; doi:10.1186/s12859-022-04823-7)
Supplement: Supplementary file 5 — Additional file 5. Output of qRAT \documentclass[12pt]{minimal} \usepackage{amsmath} \usepackage{wasysym} \usepackage{amsfonts} \usepackage{amssymb} \usepackage{amsbsy} \usepackage{mathrsfs} \usepackage{upgreek} \setlength{\oddsidemargin}{-69pt} \begin{document}$$\Delta$$\end{document}ΔCq and \documentclass[12pt]{minimal} \usepackage{amsmath} \usepackage{wasysym} \usepackage{amsfonts} \usepackage{amssymb} \usepackage{amsbsy} \usepackage{mathrsfs} \usepackage{upgreek} \setlength{\oddsidemargin}{-69pt} \begin{document}$$\Delta \Delta$$\end{document}ΔΔCq methods using multiple plate dataset: Table of mean \documentclass[12pt]{minimal} \usepackage{amsmath} \usepackage{wasysym} \usepackage{amsfonts} \usepackage{amssymb} \usepackage{amsbsy} \usepackage{mathrsfs} \usepackage{upgreek} \setlength{\oddsidemargin}{-69pt} \begin{document}$$\Delta$$\end{document}ΔCq, \documentclass[12pt]{minimal} \usepackage{amsmath} \usepackage{wasysym} \usepackage{amsfonts} \usepackage{amssymb} \usepackage{amsbsy} \usepackage{mathrsfs} \usepackage{upgreek} \setlength{\oddsidemargin}{-69pt} \begin{document}$$-\Delta$$\end{document}-ΔCq and relative quantity (RQ) values, where values of the mutant samples (M) and wildtype samples (WT) are normalized to the reference gene and mean \documentclass[12pt]{minimal} \usepackage{amsmath} \usepackage{wasysym} \usepackage{amsfonts} \usepackage{amssymb} \usepackage{amsbsy} \usepackage{mathrsfs} \usepackage{upgreek} \setlength{\oddsidemargin}{-69pt} \begin{document}$$\Delta \Delta$$\end{document}ΔΔCq and fold change (FC) values, where M and WT samples are normalized to the reference gene and made relative to the calibrator WT C. [file 12859_2022_4823_MOESM5_ESM.xlsx]

## Sheet: Sheet1
qRAT
Sample	Gene	dCq	dCq.sd	-dCq	RQ	RQ.sd	FC	FC.sd	ddCq	ddCq.sd
M C	GOI 2	18.31	0.1	-18.31	0	0	0.08	0.01	3.69	0.22
M T1	GOI 1	10.32	0.13	-10.32	0	0	2.78	0.4	-1.47	0.21
M T1	GOI 2	15.43	0.22	-15.43	0	0	0.57	0.12	0.81	0.3
M T2	GOI 1	13.39	0.08	-13.39	0	0	0.33	0.04	1.59	0.18
M T2	GOI 2	14.13	0.23	-14.13	0	0	1.4	0.3	-0.48	0.31
M T3	GOI 1	7.41	0.15	-7.41	0.01	0	20.89	3.26	-4.38	0.22
M T3	GOI 2	17.86	0.16	-17.86	0	0	0.11	0.02	3.24	0.26
M T4	GOI 1	15.32	0.2	-15.32	0	0	0.09	0.02	3.53	0.26
M T4	GOI 2	16.48	0.12	-16.48	0	0	0.27	0.04	1.87	0.23
M T5	GOI 2	14.76	0.2	-14.76	0	0	0.9	0.18	0.15	0.28
M T7	GOI 1	7.76	0.26	-7.76	0	0	16.47	3.47	-4.04	0.3
M T7	GOI 2	15.73	0.22	-15.73	0	0	0.46	0.1	1.12	0.3
M T8	GOI 1	13.83	0.12	-13.83	0	0	0.25	0.03	2.03	0.2
M T8	GOI 2	9.46	0.1	-9.46	0	0	35.63	5.53	-5.15	0.22
M T9	GOI 1	7.09	0.13	-7.09	0.01	0	26.14	3.74	-4.71	0.21
M T9	GOI 2	11.75	0.19	-11.75	0	0	7.27	1.39	-2.86	0.27
WT C	GOI 1	11.8	0.16	-11.8	0	0	1	0	0	0
WT C	GOI 2	14.61	0.2	-14.61	0	0	1	0	0	0
WT T1	GOI 1	8.7	0.13	-8.7	0	0	8.56	1.25	-3.1	0.21
WT T1	GOI 2	9.67	0.16	-9.67	0	0	30.8	5.42	-4.94	0.25
WT T2	GOI 1	12.93	0.18	-12.93	0	0	0.46	0.08	1.13	0.24
WT T2	GOI 2	12.47	0.19	-12.47	0	0	4.41	0.85	-2.14	0.28
WT T3	GOI 1	7.59	0.15	-7.59	0.01	0	18.44	2.82	-4.2	0.22
WT T3	GOI 2	1.49	0.22	-1.49	0.36	0.05	8933.44	1832.89	-13.12	0.3
WT T4	GOI 1	13.56	0.12	-13.56	0	0	0.3	0.04	1.76	0.2
WT T4	GOI 2	14.17	0.14	-14.17	0	0	1.36	0.23	-0.44	0.24
WT T6	GOI 2	14.83	0.2	-14.83	0	0	0.86	0.17	0.22	0.29
WT T7	GOI 1	8.6	0.13	-8.6	0	0	9.16	1.32	-3.2	0.21
WT T7	GOI 2	1.01	0.23	-1.01	0.5	0.07	12488.7	2634.42	-13.61	0.3
WT T8	GOI 1	12.75	0.14	-12.75	0	0	0.52	0.08	0.95	0.22
WT T8	GOI 2	18.37	0.26	-18.37	0	0	0.07	0.02	3.75	0.33
WT T9	GOI 1	8.89	0.24	-8.89	0	0	7.52	1.5	-2.91	0.29
WT T9	GOI 2	3.43	0.11	-3.43	0.09	0.01	2328.2	369.04	-11.18	0.23
