# Supplementary material for: qRAT: an R-based stand-alone application for relative expression analysis of RT-qPCR data
Source: BMC Bioinformatics. 2022 Jul 19;23:286. doi: 10.1186/s12859-022-04823-7 (PMC9297597; doi:10.1186/s12859-022-04823-7)
Supplement: Supplementary file 6 — Additional file 6. Output of qRAT \documentclass[12pt]{minimal} \usepackage{amsmath} \usepackage{wasysym} \usepackage{amsfonts} \usepackage{amssymb} \usepackage{amsbsy} \usepackage{mathrsfs} \usepackage{upgreek} \setlength{\oddsidemargin}{-69pt} \begin{document}$$\Delta$$\end{document}ΔCq and \documentclass[12pt]{minimal} \usepackage{amsmath} \usepackage{wasysym} \usepackage{amsfonts} \usepackage{amssymb} \usepackage{amsbsy} \usepackage{mathrsfs} \usepackage{upgreek} \setlength{\oddsidemargin}{-69pt} \begin{document}$$\Delta \Delta$$\end{document}ΔΔCq methods using the SP dataset: Table of mean \documentclass[12pt]{minimal} \usepackage{amsmath} \usepackage{wasysym} \usepackage{amsfonts} \usepackage{amssymb} \usepackage{amsbsy} \usepackage{mathrsfs} \usepackage{upgreek} \setlength{\oddsidemargin}{-69pt} \begin{document}$$\Delta$$\end{document}ΔCq, \documentclass[12pt]{minimal} \usepackage{amsmath} \usepackage{wasysym} \usepackage{amsfonts} \usepackage{amssymb} \usepackage{amsbsy} \usepackage{mathrsfs} \usepackage{upgreek} \setlength{\oddsidemargin}{-69pt} \begin{document}$$-\Delta$$\end{document}-ΔCq and relative quantity (RQ) values, where values of the treatment sample (T) and control sample (C) are normalized to the reference gene and mean \documentclass[12pt]{minimal} \usepackage{amsmath} \usepackage{wasysym} \usepackage{amsfonts} \usepackage{amssymb} \usepackage{amsbsy} \usepackage{mathrsfs} \usepackage{upgreek} \setlength{\oddsidemargin}{-69pt} \begin{document}$$\Delta \Delta$$\end{document}ΔΔCq and fold change (FC) values, where T and C samples are normalized by both, the reference gene and the calibrator C. [file 12859_2022_4823_MOESM6_ESM.xlsx]

## Sheet: Sheet1
qRAT
Sample	Gene	dCq	dCq.sd	-dCq	RQ	RQ.sd	FC	FC.sd	ddCq	ddCq.sd
C	GOI 1	2.76	0.24	-2.76	0.15	0.02	1	0	0	0
C	GOI 2	10.76	0.35	-10.76	0	0	1	0	0	0
C	GOI 3	0.14	0.24	-0.14	0.91	0.14	1	0	0	0
C	GOI 4	3.85	0.24	-3.85	0.07	0.01	1	0	0	0
C	GOI 5	3.26	0.37	-3.26	0.1	0.02	1	0	0	0
C	GOI 6	3.19	0.24	-3.19	0.11	0.02	1	0	0	0
C	GOI 7	6.48	0.25	-6.48	0.01	0	1	0	0	0
T	GOI 1	-4.28	0.15	4.28	19.46	1.94	132.06	26	-7.04	0.28
T	GOI 2	8.62	0.23	-8.62	0	0	4.39	1.26	-2.14	0.41
T	GOI 3	-5.89	0.14	5.89	59.51	5.45	65.46	12.6	-6.03	0.28
T	GOI 4	-4.46	0.16	4.46	22.05	2.33	316.82	63	-8.31	0.29
T	GOI 5	-3.34	0.15	3.34	10.16	0.99	97.34	26.84	-6.61	0.4
T	GOI 6	-4.94	0.13	4.94	30.64	2.63	279.17	52.42	-8.12	0.27
T	GOI 7	-1.71	0.13	1.71	3.28	0.27	292.54	57.34	-8.19	0.28
